# Supplementary material for: Application of the Movable Type Free Energy Method to the Caspase-Inhibitor Binding Affinity Study
Source: Int J Mol Sci. 2019 Sep 29;20(19):4850. doi: 10.3390/ijms20194850 (PMC6801467; doi:10.3390/ijms20194850)
Supplement: Supplementary file 1 [file ijms-20-04850-s001.zip]

Archive with 3 entries (2 files):
- DUD-E CASP3 test set.xlsx
- __MACOSX/
- __MACOSX/._DUD-E CASP3 test set.xlsx
