# Supplementary material for: Application of the Movable Type Free Energy Method to the Caspase-Inhibitor Binding Affinity Study
Source: Int J Mol Sci. 2019 Sep 29;20(19):4850. doi: 10.3390/ijms20194850 (PMC6801467; doi:10.3390/ijms20194850)
Supplement: Supplementary file 1 [file ijms-20-04850-s001.zip › DUD-E CASP3 test set.xlsx]

## Sheet: Sheet1
Ligand name	Binding Affinities	-RT*LOG(IC50)	Calculated Binding Free Energy (kcal/mol)
CHEMBL100588	IC50=2.3nM	-11.771	-10.829
CHEMBL100788	IC50=570nM	-8.50857	-8.77947
CHEMBL100802	IC50=910nM	-8.23173	-9.23759
CHEMBL100927	IC50=232nM	-9.04053	-8.20244
CHEMBL101141	IC50=222nM	-9.06661	-10.1117
CHEMBL101182	IC50=230nM	-9.04566	-9.03325
CHEMBL101341	IC50=147nM	-9.31057	-9.88884
CHEMBL101442	IC50=763nM	-8.33599	-9.39769
CHEMBL101545	IC50=3.8nM	-11.4738	-10.7211
CHEMBL101622	IC50=320nM	-8.85022	-9.73765
CHEMBL101728	IC50=837nM	-8.28121	-8.98659
CHEMBL101835	IC50=137nM	-9.35227	-8.72165
CHEMBL102154	IC50=545nM	-8.53512	-8.69969
CHEMBL102901	IC50=59nM	-9.85082	-9.72321
CHEMBL144423	Ki=20nM	-10.491	-9.69746
CHEMBL146130	Ki=70nM	-9.74965	-10.0961
CHEMBL146266	Ki=290nM	-8.90848	-10.1251
CHEMBL147642	Ki=120nM	-9.43067	-9.99003
CHEMBL148337	Ki=480nM	-8.61027	-8.09447
CHEMBL149551	Ki=440nM	-8.66177	-9.08626
CHEMBL149663	Ki=400nM	-8.71817	-8.77886
CHEMBL168816	IC50=83nM	-9.64884	-10.4185
CHEMBL180385	IC50=460nM	-8.63546	-9.52357
CHEMBL181241	IC50=5nM	-11.3114	-10.1494
CHEMBL181341	IC50=12nM	-10.7933	-10.9966
CHEMBL181775	IC50=0.088nM	-13.7022	-12.5789
CHEMBL190297	EC50=480nM	-8.61027	-8.93782
CHEMBL191484	EC50=240nM	-9.02047	-8.12235
CHEMBL193674	IC50=27nM	-10.3134	-10.4342
CHEMBL195232	IC50=15nM	-10.6613	-9.44917
CHEMBL196855	IC50=29.2nM	-10.2671	-9.97837
CHEMBL197237	IC50=20.4nM	-10.4793	-9.66664
CHEMBL200653	IC50=10.3nM	-10.8837	-9.66857
CHEMBL203900	IC50=44nM	-10.0244	-8.70996
CHEMBL204529	IC50=55nM	-9.89236	-10.4981
CHEMBL213759	IC50=9.7nM	-10.9192	-10.2618
CHEMBL220238	IC50=0.31nM	-12.957	-12.8334
CHEMBL226779	IC50=27.8nM	-10.2961	-9.0574
CHEMBL237088	IC50=100nM	-9.53857	-9.23474
CHEMBL237308	IC50=100nM	-9.53857	-10.4174
CHEMBL237310	IC50=33nM	-10.1947	-10.5516
CHEMBL23816	IC50=100nM	-9.53857	-9.65958
CHEMBL248310	IC50=6.6nM	-11.1471	-10.9126
CHEMBL248508	IC50=5nM	-11.3114	-11.0761
CHEMBL293034	IC50=119.2nM	-9.43463	-8.56591
CHEMBL304368	Ki=71nM	-9.74125	-10.5755
CHEMBL308465	IC50=130nM	-9.3833	-9.04688
CHEMBL316465	IC50=412nM	-8.70068	-9.57677
CHEMBL318035	IC50=324nM	-8.84287	-9.27068
CHEMBL318295	IC50=412nM	-8.70068	-9.80636
CHEMBL318312	IC50=195nM	-9.14335	-9.17873
CHEMBL321074	IC50=197nM	-9.13731	-10.2843
CHEMBL321546	IC50=162nM	-9.25307	-9.52095
CHEMBL322183	IC50=346nM	-8.80399	-7.96686
CHEMBL322631	IC50=13nM	-10.746	-11.8451
CHEMBL329917	IC50=18nM	-10.5534	-9.89683
CHEMBL329940	IC50=269nM	-8.95296	-10.1947
CHEMBL357191	Ki=90nM	-9.60092	-9.47694
CHEMBL357214	Ki=30nM	-10.2511	-10.1148
CHEMBL357833	Ki=160nM	-9.26042	-9.12711
CHEMBL358725	Ki=50nM	-9.94877	-9.98388
CHEMBL359479	IC50=160nM	-9.26042	-10.195
CHEMBL359879	IC50=16nM	-10.6231	-10.6672
CHEMBL361702	EC50=390nM	-8.73315	-8.22705
CHEMBL361757	IC50=50nM	-9.94877	-10.7383
CHEMBL362007	IC50=23nM	-10.4083	-10.2277
CHEMBL363509	IC50=30nM	-10.2511	-10.2863
CHEMBL365384	EC50=900nM	-8.23827	-8.36939
CHEMBL365420	EC50=580nM	-8.49828	-7.7185
CHEMBL370012	IC50=10.9nM	-10.8502	-9.46855
CHEMBL370952	IC50=36nM	-10.1432	-10.9738
CHEMBL371709	IC50=91.7nM	-9.58985	-8.48845
CHEMBL372994	IC50=9.1nM	-10.957	-9.7605
CHEMBL377940	IC50=54nM	-9.90322	-10.699
CHEMBL380344	IC50=70nM	-9.74965	-10.9221
CHEMBL380416	IC50=193nM	-9.14945	-8.91245
CHEMBL382859	IC50=331nM	-8.83022	-9.57917
CHEMBL390932	IC50=119.3nM	-9.43413	-8.39749
CHEMBL391709	IC50=250nM	-8.99631	-9.1885
CHEMBL417149	IC50=21nM	-10.4621	-11.1116
CHEMBL418983	IC50=528nM	-8.55387	-9.03518
CHEMBL422849	Ki=200nM	-9.12837	-9.85512
CHEMBL438969	IC50=25nM	-10.359	-10.0343
CHEMBL439872	IC50=40nM	-10.0808	-11.5434
CHEMBL476022	IC50=114nM	-9.46103	-9.6966
CHEMBL492059	IC50=529nM	-8.55275	-8.45031
CHEMBL493374	IC50=151nM	-9.29468	-8.55027
CHEMBL494220	IC50=42nM	-10.0519	-10.3615
CHEMBL513297	IC50=17nM	-10.5872	-10.1141
CHEMBL515506	EC50=5.5nM	-11.255	-11.0903
CHEMBL516251	IC50=323nM	-8.8447	-8.95078
CHEMBL518382	EC50=12.6nM	-10.7645	-11.7497
CHEMBL521984	IC50=23nM	-10.4083	-9.96824
CHEMBL592983	IC50=7nM	-11.1123	-9.63957
CHEMBL593222	IC50=4.99nM	-11.3126	-10.7805
CHEMBL594384	IC50=2.32nM	-11.7658	-11.7636
CHEMBL594873	IC50=6nM	-11.2035	-10.0171
CHEMBL595576	IC50=59nM	-9.85082	-8.88596
CHEMBL595778	IC50=14.83nM	-10.668	-10.3546
CHEMBL595807	IC50=1.29nM	-12.1132	-11.6084
CHEMBL59721	IC50=31nM	-10.2317	-11.5639
CHEMBL60306	IC50=250nM	-8.99631	-9.15441
CHEMBL603644	IC50=3.3nM	-11.5573	-10.6368
CHEMBL604054	IC50=13.61nM	-10.7188	-9.62581
CHEMBL609885	IC50=148nM	-9.30656	-9.58352
CHEMBL63493	IC50=44nM	-10.0244	-10.0506
CHEMBL64584	IC50=600nM	-8.47822	-7.31194
CHEMBL64789	IC50=170nM	-9.22455	-8.78501
CHEMBL68251	IC50=130nM	-9.3833	-10.5322
CHEMBL92780	IC50=1.2nM	-12.156	-11.6459
CHEMBL99680	IC50=311nM	-8.86711	-9.32576
CHEMBL99681	IC50=95nM	-9.56892	-9.65529
CHEMBL99999	IC50=319nM	-8.85208	-9.07117
